# Supplementary material for: The Role of Complementary Feeding Practices in Addressing the Double Burden of Malnutrition among Children Aged 6–23 Months: Insight from the Vietnamese General Nutrition Survey 2020
Source: Nutrients. 2024 Sep 25;16(19):3240. doi: 10.3390/nu16193240 (PMC11478371; doi:10.3390/nu16193240)
Supplement: Supplementary file 1 [file nutrients-16-03240-s001.zip]

Archive with 1 entries (1 files):
- nutrients-3192398-supplementary.pdf
